# Supplementary material for: Exposure and Risk Assessment to Airborne dl-PCBs and Dioxins in the Population Living in the Neighborhood of a Cement Plant: A Pilot Study in the Valencian Region of Spain
Source: Toxics. 2023 Apr 20;11(4):389. doi: 10.3390/toxics11040389 (PMC10143573; doi:10.3390/toxics11040389)
Supplement: Supplementary file 1 [file toxics-11-00389-s001.zip]

Archive with 1 entries (1 files):
- toxics-2326786-supplementary.pdf
